# Supplementary material for: BCL6 in T cells promotes type 1 diabetes by redirecting fates of insulin-autoreactive B lymphocytes
Source: bioRxiv. 2025 Aug 28:2025.08.25.671997. Preprint. [Version 1] doi: 10.1101/2025.08.25.671997 (PMC12407800; doi:10.1101/2025.08.25.671997)
Supplement: Supplement 2 [file media-2.xlsx]

## Sheet: Fig 1B
time (weeks)	VH125SD Bcl6.∆CD4	VH125SD
10	1
12		1
15		1
16		1
15		1
35	0
35	0
35	0
35	0
35	0
35	0
35	0
35	0
35	0
35	0
35	0
35	0
35	0
21		1
22		1
35		0
26		1
29		1
25		1
18		1
19		1
17		1
26		0
	1=diabetes
	0=no diabetes

## Sheet: Fig. 1D
VH125SD	VH125SD Bcl6.∆CD4
2.01	1.92
1.84	1.78
1.94	1.77
1.95	1.66
1.72	0.63
0.87	0.79
2.04

## Sheet: Fig. 1E
VH125SD	VH125SD Bcl6.∆CD4
1.65	1.69
1.59	1.63
1.58	1.62
1.7	1.65
1.63	1.16
1.16	0.78

## Sheet: Fig. 1F
VH125SD	VH125SD Bcl6.∆CD4
1.76	1.69
1.98	1.73
1.88	1.79
1.76	1.56
2.07	1.67
1.78	1.67
1.93	1.46
	1.51

## Sheet: Fig.1G
VH125SD	VH125SD Bcl6.∆CD4
8.47	2.66
6.4	2.39
4.73	0.97
6.84	1.48
0.97	2.01
2.93	2.28

## Sheet: Fig. 1I
VH125SD	VH125SD Bcl6.∆CD4
0.37	0.015
0.08	0.029
0.13	0.024
0.027	0.013
0.062	0
0.042	0
0.081	0.024
	0.055

## Sheet: Fig 1J
VH125SD	VH125SD Bcl6.∆CD4
1.46	0.12
1.6	0.82
2.17	0.17
2.23	0.26
0.89	0.37
0.73	0.91

## Sheet: Fig. 1K
VH125SD	VH125SD Bcl6.∆CD4
21.135	0.522821
2.92862	1.27908
3.75539	1.02832
1.5089	0.465981
5.87148	0.331932
1.8791	0.219713
5.43942	1.27735
	0.632188

## Sheet: Fig. 1L
VH125SD	VH125SD Bcl6.∆CD4
0.00396822	0.00115293
0.00904752	9.0885e-05
0.00102699	0.00035059
0.0580819	0.00606167
0.184607	0.00678702
0.200126	0.011189

## Sheet: Fig. 1N
VH125SD	VH125SD Bcl6.∆CD4
2.8	0
1.45	0.011
0.38	0
1	0
3.45	0
0.5	0
1.91	0
	0

[truncated: 36 more sheets: Fig. 1O, Fig. 1P, Fig. 1Q, Fig. 2B, Fig. 2C, Fig. 2D, Fig. 2F, Fig. 2G, Fig. 2H, Fig. 2J, Fig. 2K, Fig. 2L, Fig. 3C, Fig. 3D, Fig. 3E, Fig. 3F, Fig. 3G, Fig. 3H, Fig. 3I, Fig. 3J …]
